# Supplementary material for: Increased Risk of Heart Failure Among Stroke Survivors: A Nationwide Cohort Study
Source: Healthcare (Basel). 2026 Jun 16;14(12):1730. doi: 10.3390/healthcare14121730 (PMC13299645; doi:10.3390/healthcare14121730)
Supplement: Supplementary file 1 [file healthcare-14-01730-s001.zip]

Archive with 1 entries (1 files):
- healthcare-4369641-supplementary.pdf
